# Supplementary material for: Rediscovery of Achipteria setulosa, with remarks on Japanese species of Achipteriidae and the proposal of species-groups (Acari, Oribatida)
Source: Zookeys. 2016 Apr 7;(578):1–13. doi: 10.3897/zookeys.578.7603 (PMC4829958; doi:10.3897/zookeys.578.7603)
Supplement: XML Treatment for Achipteria (Izuachipteria) setulosa [file zookeys.578.7603-treatment1.xml]

<!DOCTYPE tp:taxon-treatment
  PUBLIC "-//TaxonX//DTD Taxonomic Treatment Publishing DTD v0 20100105//EN" "tax-treatment-NSO.dtd">
<tp:taxon-treatment xmlns:tp="http://www.plazi.org/taxpub"><tp:treatment-meta><kwd-group><label>Taxon classification</label><kwd><named-content content-type="kingdom">Animalia</named-content></kwd><kwd><named-content content-type="order">Sarcoptiformes</named-content></kwd><kwd><named-content content-type="family">Achipteriidae</named-content></kwd></kwd-group><mixed-citation publication-type="journal"><person-group><name><surname>Maruyama</surname><given-names>Ichiro</given-names></name><name><surname>Bayartogtokh</surname><given-names>Badamdorj</given-names></name><name><surname>Shimano</surname><given-names>Satoshi</given-names></name></person-group><article-title>Rediscovery of <italic><tp:taxon-name><tp:taxon-name-part taxon-name-part-type="genus">Achipteria</tp:taxon-name-part> <tp:taxon-name-part taxon-name-part-type="species">setulosa</tp:taxon-name-part></tp:taxon-name></italic>, with remarks on Japanese species of <tp:taxon-name><tp:taxon-name-part taxon-name-part-type="family">Achipteriidae</tp:taxon-name-part></tp:taxon-name> and the proposal of species-groups (<tp:taxon-name><tp:taxon-name-part taxon-name-part-type="subclass">Acari</tp:taxon-name-part></tp:taxon-name>, <tp:taxon-name><tp:taxon-name-part taxon-name-part-type="order">Oribatida</tp:taxon-name-part></tp:taxon-name>)</article-title><source>Zookeys</source><day>7</day><month>4</month><year>2016</year><volume>2016</volume><issue>578</issue><fpage>1</fpage><lpage>13</lpage><pub-id pub-id-type="doi">10.3897/zookeys.578.7603</pub-id></mixed-citation></tp:treatment-meta><tp:nomenclature><tp:taxon-name>
            <tp:taxon-name-part taxon-name-part-type="genus">Achipteria</tp:taxon-name-part>
              (<tp:taxon-name-part taxon-name-part-type="subgenus">Izuachipteria</tp:taxon-name-part>)
              <tp:taxon-name-part taxon-name-part-type="species">setulosa</tp:taxon-name-part>
              <object-id xmlns:xlink="http://www.w3.org/1999/xlink" content-type="vernalcular" xlink:type="simple">[Japanese name: Maikomi-tsunobanedani]</object-id>
              </tp:taxon-name><tp:taxon-authority>(Golosova, 1981)</tp:taxon-authority><tp:taxon-status xmlns:xlink="http://www.w3.org/1999/xlink" xlink:type="simple">comb. n.</tp:taxon-status><xref ref-type="fig" rid="F1">Figs 1</xref><xref ref-type="fig" rid="F2">, 2</xref><tp:nomenclature-citation-list><tp:nomenclature-citation><tp:taxon-name><tp:taxon-name-part taxon-name-part-type="genus">Achipteria</tp:taxon-name-part> <tp:taxon-name-part taxon-name-part-type="species">setulosa</tp:taxon-name-part></tp:taxon-name><comment> Golosova, 1981: p. 148, fig. 1.</comment></tp:nomenclature-citation><tp:nomenclature-citation><tp:taxon-name><tp:taxon-name-part taxon-name-part-type="genus">Achipteria</tp:taxon-name-part> <tp:taxon-name-part taxon-name-part-type="species">setulosa</tp:taxon-name-part></tp:taxon-name><comment>: <xref ref-type="bibr" rid="B23">Pan’kov et al. 1997</xref>: p. 66; <xref ref-type="bibr" rid="B8">Bayartogtokh and Ryabinin 2012</xref>: p. 153.</comment></tp:nomenclature-citation></tp:nomenclature-citation-list></tp:nomenclature><tp:treatment-sec sec-type="Diagnosis"><title>Diagnosis.</title><p>Large species, body length: 718–796 μm; width: 480–576 μm (n = 10). Lamellar setae short, thin, smooth, inserted ventrally on cusps, not reaching tip of cusps; interlamellar setae short, thin, smooth, not reaching basis of lamellar cusps; sensilli long, club-shaped, epimeral regions III and IV with three setae each.</p><p>
            <italic>Measurement</italic>. Body length: 718–796 (759) μm; width: 480–576 (543) μm (n = 10).</p><p>
            <italic>Integument</italic>. Body color dark brown, heavily sclerotized species with minute microtubercles on lateral part of podosoma, exobothridial and lenticular regions. Granular cerotegument (with minute round to conical granular structure) clearly evident at base of prodorsum and on mentum.</p><!--PageBreak--><!--PageBreak--><p>
            <italic>Prodorsum</italic> (Fig. <xref ref-type="fig" rid="F1">1A–C, E</xref>): Rostrum rounded, without horn-like anterior projection. Rostral setae (<italic>ro</italic>) long, barbed, curved inward, extending beyond tip of rostrum. Lamellae long and broad, fused medially; lamellar cusps nearly half as long as total length of lamellae, its anterior margin bending downwards, serrated irregularly as shown in Fig. <xref ref-type="fig" rid="F1">1A, B</xref>. Tutoria (<italic>tu</italic>) medium long, narrow, with free cusps distally. Lamellar setae (<italic>le</italic>) short (about 24 μm), thin, smooth, inserted ventrally on cusps, not exposed from cusps. Interlamellar setae (<italic>in</italic>) short, but slightly longer (about 35 μm) than lamellar setae, not reaching on base of lamellar cusps. Exobothridial setae not evident. Sensilli club-shaped, relatively long (about 102 μm), its head smooth (Fig. <xref ref-type="fig" rid="F1">1C</xref>). Bothridia nearly funnel-shaped, its opening exposed from anterior margin of notogaster.</p><fig id="F1" position="float" orientation="portrait"><label>Figure 1.</label><caption><p>
          <tp:taxon-name><tp:taxon-name-part taxon-name-part-type="genus">Achipteria</tp:taxon-name-part> (<tp:taxon-name-part taxon-name-part-type="subgenus">Izuachipteria</tp:taxon-name-part>) <tp:taxon-name-part taxon-name-part-type="species">setulosa</tp:taxon-name-part></tp:taxon-name> (Golosova, 1981). <bold>A</bold> Part of prodorsum showing flatly extended lamellae (after dissection) <bold>B</bold> Lamellar cusps, showing variation in arrangement of teeth on the anterior edge <bold>C</bold> Lamellar, interlamellar, rostral setae and sensillus showing variation of its head <bold>D</bold> Pteromorph showing its anterior projection and lateral corner (after dissection) <bold>E</bold> Dorsal view of body <bold>F</bold> Ventral view of body.</p></caption><graphic xmlns:xlink="http://www.w3.org/1999/xlink" xlink:href="zookeys-578-001-g001.jpg" position="float" orientation="portrait" xlink:type="simple" id="oo_84255.jpg"/></fig><p>
            <italic>Notogaster</italic> (Fig. <xref ref-type="fig" rid="F1">1D–F</xref>): Longer than wide, anterior and posterior margins broadly rounded. Lenticular region irregularly pentagonal, with diffuse margins, but weakly visible and lacking true lenticulus. Anterior projection of pteromorphs pointed, not reaching level of rostrum (Fig. <xref ref-type="fig" rid="F1">1D–F</xref>). Among 10 pairs of notogastral setae, <italic>la</italic> longest (35–42 μm), <italic>c</italic> next long setae (25–32 μm), other setae distinctly shorter (12–17 μm); relative length of mutual distances of setal pairs: <italic>la</italic>–<italic>la</italic> &gt; <italic>h</italic><sub>3</sub>–<italic>h</italic><sub>3</sub> &gt; <italic>c</italic>–<italic>c</italic> &gt; <italic>p</italic><sub>3</sub>–<italic>p</italic><sub>3</sub> &gt; <italic>lp</italic>–<italic>lp</italic> &gt; <italic>lm</italic>–<italic>lm</italic> &gt; <italic>h</italic><sub>2</sub>–<italic>h</italic><sub>2</sub> &gt; <italic>p</italic><sub>2</sub>–<italic>p</italic><sub>2</sub> &gt; <italic>p</italic><sub>1</sub>–<italic>p</italic><sub>1</sub> &gt; <italic>h</italic><sub>1</sub>–<italic>h</italic><sub>1</sub>. Four pairs of sacculi clearly developed; <italic>Sa</italic> located anterolaterally to setae <italic>la</italic>, <italic>S</italic><sub>1</sub> between setae <italic>lp</italic> and <italic>h</italic><sub>3</sub>, <italic>S</italic><sub>2</sub> anteriomediad of setae <italic>h</italic><sub>2</sub>, and <italic>S</italic><sub>3</sub> anterolaterally to setae <italic>h</italic><sub>1</sub>. Lyrifssures <italic>im</italic> situated posterolaterally to setae <italic>lm</italic>. Openings of opisthonotal glands (<italic>gla</italic>) located posterolaterlly to setae <italic>h</italic><sub>3</sub>.</p><p>
            <italic>Gnathosoma</italic> (Fig. <xref ref-type="fig" rid="F1">1F</xref>): Subcapitulum nearly as long as wide, smooth throughout; setae <italic>h</italic> 37 μm, <italic>m</italic> 17 μm, and <italic>a</italic> 15 μm, smooth. Chelicerae chelate-dentate (178 μm), cheliceral setae long, barbed, <italic>cha</italic> (64 μm) longer than <italic>chb</italic> (35 μm). Palps typical for family (104 μm), formula of setation: 0–2–1–3–10 including solenidion ω on tarsus.</p><p>
            <italic>Epimeral and lateral podosomal regions</italic> (Fig. <xref ref-type="fig" rid="F1">1F</xref>): Genal teeth rectangular, with pointed tip. Pedotecta I with pointed anteromedial end as seen in ventral view, and even more sharply pointed in lateral view. Apodemes <italic>apo.2</italic>, <italic>apo.sj</italic> and <italic>apo.3</italic> well developed. Epimeral regions III and IV with three setae each; epimeral setae 35–42 μm in length; <italic>1c</italic> and <italic>3d</italic> barbed, other setae smooth. Epimeral setal formula: 3–1–3–3. Custodia and discidia not clearly developed; circumpedal carinae poorly developed.</p><p>
            <italic>Anogenital region</italic> (Fig. <xref ref-type="fig" rid="F1">1F</xref>): Genital and aggenital setae long (36–43 μm), smooth; relative length of their mutual distances: <italic>g</italic><sub>5</sub>–<italic>g</italic><sub>5</sub> &gt; <italic>g</italic><sub>4</sub>–<italic>g</italic><sub>4</sub> ≥ <italic>g</italic><sub>2</sub>–<italic>g</italic><sub>2</sub> &gt; <italic>g</italic><sub>3</sub>–<italic>g</italic><sub>3</sub> &gt; <italic>g</italic><sub>6</sub>–<italic>g</italic><sub>6</sub> &gt; <italic>g</italic><sub>1</sub>–<italic>g</italic><sub>1</sub>. Anal and adanal setae (13–18 μm) smooth; mutual distances of <italic>an</italic><sub>1</sub>–<italic>an</italic><sub>1</sub> and <italic>an</italic><sub>2</sub>–<italic>an</italic><sub>2</sub> almost equal; relative distances between anal and adanal setae: <italic>ad</italic><sub>1</sub>–<italic>ad</italic><sub>1</sub> &gt; <italic>an</italic><sub>1</sub>–<italic>an</italic><sub>1</sub> &gt; <italic>an</italic><sub>2</sub>–<italic>an</italic><sub>2</sub> = <italic>an</italic><sub>1</sub>–<italic>an</italic><sub>1</sub> &gt; <italic>ad</italic><sub>1</sub>–<italic>ad</italic><sub>1</sub> &gt; <italic>ad</italic><sub>2</sub>–<italic>ad</italic><sub>2</sub>. Adanal lyrifissures (<italic>iad</italic>) aligned, almost parallel to anterolateral margins of anal aperture.</p><p>
            <italic>Legs</italic> (Fig. <xref ref-type="fig" rid="F2">2</xref>): Lateral claws thinner than middle one, having small, but distinct serrations on dorsal edge (Fig. <xref ref-type="fig" rid="F2">2G</xref>). Setation of legs typical for genus, most setae finely barbed except few distal or ventral setae on tarsi, femora and trochanters. Solenidia φ<sub>1</sub> on tibiae I about 2.8 times as long as φ<sub>2</sub>; setae <italic>l</italic>” on genua I and II markedly thick; setae <italic>s</italic> on tarsi II very thick, bearing several strong branches; genua IV curved, markedly longer than others. Formula of setation, including famuli: I (1-5-3-4-20), II (1-5-3-4-<!--PageBreak--><!--PageBreak-->15), III (2-2-1-3-15), IV (1-2-2-3-12); formula of solenidia: I (1-2-2), II (1-1-2), III (1-1-0), IV (0-1-0); homology of setae and solenidia as indicated in Table <xref ref-type="table" rid="T1">1</xref>.</p><fig id="F2" position="float" orientation="portrait"><label>Figure 2.</label><caption><p>
          <tp:taxon-name><tp:taxon-name-part taxon-name-part-type="genus">Achipteria</tp:taxon-name-part> (<tp:taxon-name-part taxon-name-part-type="subgenus">Izuachipteria</tp:taxon-name-part>) <tp:taxon-name-part taxon-name-part-type="species">setulosa</tp:taxon-name-part></tp:taxon-name> (Golosova, 1981). <bold>A</bold> Femur and genu of leg I (right, antiaxial aspect) <bold>B</bold> Tibia and tarsus of leg I (right, antiaxial aspect) <bold>C</bold> Tibia and tarsus of leg II (left, antiaxial aspect) <bold>D</bold> Femur and genu of leg II (left, antiaxial aspect) <bold>E</bold> Femur and genu of leg III (right, paraxial aspect) <bold>F</bold> Tibia and tarsus of leg III right, paraxial aspect) <bold>G</bold> Claws of leg IV <bold>H</bold> Tibia and tarsus of leg IV (right, antiaxial aspect) <bold>J</bold> Femur and genu of leg IV (right, antiaxial aspect).</p></caption><graphic xmlns:xlink="http://www.w3.org/1999/xlink" xlink:href="zookeys-578-001-g002.jpg" position="float" orientation="portrait" xlink:type="simple" id="oo_84256.jpg"/></fig><table-wrap id="T1" position="float" orientation="portrait"><label>Table 1.</label><caption><p>Homology of leg setation and solenidia of <tp:taxon-name><tp:taxon-name-part taxon-name-part-type="genus">Achipteria</tp:taxon-name-part> (<tp:taxon-name-part taxon-name-part-type="subgenus">Izuachipteria</tp:taxon-name-part>) <tp:taxon-name-part taxon-name-part-type="species">setulosa</tp:taxon-name-part></tp:taxon-name> (Golosova, 1981)<xref ref-type="table-fn" rid="TN1">*</xref></p></caption><table id="TID0EU6AG" rules="all"><tbody><tr><th rowspan="1" colspan="1">Legs</th><th rowspan="1" colspan="1">Trochanter</th><th rowspan="1" colspan="1">Femur</th><th rowspan="1" colspan="1">Genu</th><th rowspan="1" colspan="1">Tibia</th><th rowspan="1" colspan="1">Tarsus</th></tr><tr><td rowspan="1" colspan="1">I</td><td rowspan="1" colspan="1">
              <italic>v</italic>’</td><td rowspan="1" colspan="1">
              <italic>d</italic>, (<italic>l</italic>), <italic>bv</italic>”, <italic>v</italic>”</td><td rowspan="1" colspan="1">(<italic>l</italic>), <italic>v</italic>’, σ</td><td rowspan="1" colspan="1">(<italic>l</italic>), (<italic>v</italic>), φ<sub>1</sub>, φ<sub>2</sub></td><td rowspan="1" colspan="1">(<italic>ft</italic>), (<italic>tc</italic>), (<italic>it</italic>), (<italic>p</italic>), (<italic>u</italic>), (<italic>a</italic>), <italic>s</italic>, (<italic>pv</italic>), <italic>v</italic>’, (<italic>pl</italic>), <italic>l</italic>”, <italic>e</italic>, ω<sub>1</sub>, ω<sub>2</sub></td></tr><tr><td rowspan="1" colspan="1">II</td><td rowspan="1" colspan="1">
              <italic>v</italic>’</td><td rowspan="1" colspan="1">
              <italic>d</italic>, (<italic>l</italic>), <italic>bv</italic>”, <italic>v</italic>”</td><td rowspan="1" colspan="1">(<italic>l</italic>), <italic>v</italic>’, σ</td><td rowspan="1" colspan="1">(<italic>l</italic>), (<italic>v</italic>), φ</td><td rowspan="1" colspan="1">(<italic>ft</italic>), (<italic>tc</italic>), (<italic>it</italic>), (<italic>p</italic>), (<italic>u</italic>), (<italic>a</italic>), <italic>s</italic>, (<italic>pv</italic>), ω<sub>1</sub>, ω<sub>2</sub></td></tr><tr><td rowspan="1" colspan="1">III</td><td rowspan="1" colspan="1">
              <italic>l</italic>’, <italic>v</italic>’</td><td rowspan="1" colspan="1">
              <italic>d</italic>, <italic>ev</italic>’</td><td rowspan="1" colspan="1">
              <italic>l</italic>’, σ</td><td rowspan="1" colspan="1">
              <italic>l</italic>’, (<italic>v</italic>), φ</td><td rowspan="1" colspan="1">(<italic>ft</italic>), (<italic>tc</italic>), (<italic>it</italic>), (<italic>p</italic>), (<italic>u</italic>), (<italic>a</italic>), <italic>s</italic>, (<italic>pv</italic>)</td></tr><tr><td rowspan="1" colspan="1">IV</td><td rowspan="1" colspan="1">
              <italic>v</italic>’</td><td rowspan="1" colspan="1">
              <italic>d</italic>, <italic>ev</italic>’</td><td rowspan="1" colspan="1">
              <italic>d</italic>, <italic>l</italic>’</td><td rowspan="1" colspan="1">
              <italic>l</italic>’, (<italic>v</italic>), φ</td><td rowspan="1" colspan="1">
              <italic>ft</italic>”, (<italic>tc</italic>), (<italic>p</italic>), (<italic>u</italic>), (<italic>a</italic>), <italic>s</italic>, (<italic>pv</italic>)</td></tr></tbody></table><table-wrap-foot><fn id="TN1"><label>*</label><p>Roman letters refer to normal setae, <italic>e</italic> to famulus; Greek letters to solenidia; single prime (’) marks setae on anterior and double prime (”) setae on posterior side of the given leg segment; parentheses refer to a pair of setae.</p></fn></table-wrap-foot></table-wrap></tp:treatment-sec><tp:treatment-sec sec-type="Remarks"><title>Remarks.</title><p>The character states of the specimens examined here accord well with those studied by <xref ref-type="bibr" rid="B13">Golosova (1981)</xref>. Only the slight differences are the scarcely barbed sensilli in the Russian specimens (smooth in Japanese specimens), and number of epimeral setae (Russian specimens has fewer setae than Japanese ones). Until now, the present species was known only from the type locality, Kuril Islands in the Russian Far East. The original description, illustration and differential diagnosis of this species were not sufficient, and hence we present here some supplementary details.</p><p>
            <tp:taxon-name><tp:taxon-name-part taxon-name-part-type="genus">Achipteria</tp:taxon-name-part> (<tp:taxon-name-part taxon-name-part-type="subgenus">Izuachipteria</tp:taxon-name-part>) <tp:taxon-name-part taxon-name-part-type="species">setulosa</tp:taxon-name-part></tp:taxon-name> resembles the two other Japanese species, <tp:taxon-name><tp:taxon-name-part taxon-name-part-type="genus">Achipteria</tp:taxon-name-part> (<tp:taxon-name-part taxon-name-part-type="subgenus">Izuachipteria</tp:taxon-name-part>) <tp:taxon-name-part taxon-name-part-type="species">alpestris</tp:taxon-name-part></tp:taxon-name> and <tp:taxon-name><tp:taxon-name-part taxon-name-part-type="genus">Achipteria</tp:taxon-name-part> (<tp:taxon-name-part taxon-name-part-type="subgenus">Izuachipteria</tp:taxon-name-part>) <tp:taxon-name-part taxon-name-part-type="species">imperfecta</tp:taxon-name-part></tp:taxon-name> in having short and slender interlamellar setae. However, <tp:taxon-name><tp:taxon-name-part taxon-name-part-type="genus">Achipteria</tp:taxon-name-part> (<tp:taxon-name-part taxon-name-part-type="subgenus">Izuachipteria</tp:taxon-name-part>) <tp:taxon-name-part taxon-name-part-type="species">alpestris</tp:taxon-name-part></tp:taxon-name> is different from <tp:taxon-name><tp:taxon-name-part taxon-name-part-type="genus">Achipteria</tp:taxon-name-part> (<tp:taxon-name-part taxon-name-part-type="subgenus">Izuachipteria</tp:taxon-name-part>) <tp:taxon-name-part taxon-name-part-type="species">setulosa</tp:taxon-name-part></tp:taxon-name> by the strongly-developed median horn-like projection of the rostrum, the relatively shorter sensilli, and much smaller body size. Another Japanese species, <tp:taxon-name><tp:taxon-name-part taxon-name-part-type="genus">Achipteria</tp:taxon-name-part> (<tp:taxon-name-part taxon-name-part-type="subgenus">Izuachipteria</tp:taxon-name-part>) <tp:taxon-name-part taxon-name-part-type="species">imperfecta</tp:taxon-name-part></tp:taxon-name> has no interlamellar setae, relatively thick sensilli, different dentation of lamellar cusps, and much smaller body size.</p></tp:treatment-sec><ref-list><ref id="B23"><mixed-citation xmlns:xlink="http://www.w3.org/1999/xlink" xlink:type="simple">
          <person-group><name name-style="western"><surname>Pan’kov</surname><given-names>AN</given-names></name><name name-style="western"><surname>Ryabinin</surname><given-names>NA</given-names></name><name name-style="western"><surname>Golosova</surname><given-names>LD</given-names></name></person-group> (<year>1997</year>) <source>Catalogue of oribatid mites of the Far East of Russia. Part I. Catalogue of oribatid mites of Kamchatka, Sakhalin and Kuril Islands.</source> <publisher-name>Dal’nauka Press</publisher-name>, <publisher-loc>Vladivostok, Khabarovsk</publisher-loc>, <size units="page">87 pp</size>. <comment>[In Russian]</comment></mixed-citation></ref><ref id="B8"><mixed-citation xmlns:xlink="http://www.w3.org/1999/xlink" xlink:type="simple">
          <person-group><name name-style="western"><surname>Bayartogtokh</surname><given-names>B</given-names></name><name name-style="western"><surname>Ryabinin</surname><given-names>NA</given-names></name></person-group> (<year>2012</year>) <article-title>The soil mite family <tp:taxon-name><tp:taxon-name-part taxon-name-part-type="family">Achipteriidae</tp:taxon-name-part></tp:taxon-name> (<tp:taxon-name><tp:taxon-name-part taxon-name-part-type="subclass">Acari</tp:taxon-name-part></tp:taxon-name>: <tp:taxon-name><tp:taxon-name-part taxon-name-part-type="order">Oribatida</tp:taxon-name-part></tp:taxon-name>) in Mongolia and the Russian Far East.</article-title> <source>Acarologia</source> <volume>52</volume>(<issue>2</issue>): <fpage>135</fpage>–<lpage>156</lpage>. doi: <ext-link xlink:type="simple" ext-link-type="doi" xlink:href="10.1051/acarologia/20122044">10.1051/acarologia/20122044</ext-link></mixed-citation></ref><ref id="B13"><mixed-citation xmlns:xlink="http://www.w3.org/1999/xlink" xlink:type="simple">
          <person-group><name name-style="western"><surname>Golosova</surname><given-names>LD</given-names></name></person-group> (<year>1981</year>) <article-title>New representatives of the <tp:taxon-name><tp:taxon-name-part taxon-name-part-type="order">Oribatei</tp:taxon-name-part></tp:taxon-name> from the Soviet Far East.</article-title> <source>Zoologicheskii Zhurnal</source> <volume>60</volume>(<issue>1</issue>): <fpage>148</fpage>–<lpage>151</lpage>. [In Russian]</mixed-citation></ref></ref-list></tp:taxon-treatment>
